# Supplementary material for: Equity and prediction of health resource allocation of traditional Chinese medicine in China
Source: PLoS One. 2023 Aug 24;18(8):e0290440. doi: 10.1371/journal.pone.0290440 (PMC10449139; doi:10.1371/journal.pone.0290440)
Supplement: S1 Data — (XLSX) [file pone.0290440.s001.xlsx]

## Sheet: Sheet1
2020
Region	The number of TCM medical institutions(number)	The number of TCM beds(number)	Practitioners (assistants) of TCM(people)	Chinese pharmacists(people)	Resident population (per 1,000 people)	Geographic area (square kilometers)	Gross Domestic Product (RMB 100 million)
Beijing	1055	27137	21665	5857	21890	16411	36102.6
Tianjin	405	10807	10644	2403	13870	11917	14083.7
Hebei	4820	72195	40850	5584	74610	188434	36206.9
Shanxi	3275	32015	18806	3342	34920	156711	17651.9
Inner Mongolia	3113	38281	17578	4520	24050	1145121	17359.8
Liaoning	2650	40510	17754	4525	42590	148064	25115
Jilin	2552	25166	13412	2612	24070	191124	12311.3
Heilongjiang	1768	36128	13505	3105	31850	452645	13698.5
Shanghai	386	13507	10345	2030	24870	8239	38700.6
Jiangsu	2689	68988	34795	7335	84750	106742	102719
Zhejiang	3332	57407	34185	8522	64570	105397	64613.3
Anhui	2100	61559	26316	3860	61030	140126	38680.6
Fujian	2008	28942	18848	4017	41540	124016	43903.5
Jiangxi	1517	42185	16500	3524	45190	166894	25691.5
Shandong	5605	98243	52516	10558	101530	157126	73129
Henan	2685	108688	45853	7715	99370	165536	54997.1
Hubei	1691	61929	20164	5461	57750	185888	43433.5
Hunan	2818	81882	29758	7138	66440	211855	41781.5
Guangdong	5279	76423	49574	9691	126010	179813	110761
Guangxi	2138	52002	21784	3024	50130	237558	22156.7
Hainan	427	7302	3238	563	10080	35354	5532.4
Chongqing	3361	46969	19796	2816	32050	82269	25002.8
Sichuan	7291	109818	59255	7121	83670	484056	48598.8
Guizhou	1440	44925	15169	2292	38560	176152	17826.6
Yunnan	1913	50903	18202	2464	47210	383194	24521.9
Tibet	208	3568	2703	305	3650	1202072	1902.7
Shaanxi	2224	43799	17052	5011	39530	205795	26181.9
Gansu	1651	44438	15480	2420	25020	404091	9016.7
Qinghai	386	8167	3744	617	5920	717481	3005.9
Ningxia	385	7455	3147	889	7200	51954	3920.5
Xinjiang	1183	31562	10132	1842	25850	1664897	13797.6
2019
Region	The number of TCM medical institutions(number)	The number of TCM beds(number)	Practitioners (assistants) of TCM(people)	Chinese pharmacists(people)	Resident population (per 1,000 people)	Geographic area (square kilometers)	Gross Domestic Product (RMB 100 million)
Beijing	1040	26967	21077	5712	21540	16411	35371.3
Tianjin	416	11187	9660	2343	15620	11917	14104.3
Hebei	3990	64107	36525	5180	75920	188434	35104.5
Shanxi	3184	30024	17730	3197	37290	156711	17026.7
Inner Mongolia	2966	37067	16564	4522	25400	1145121	17212.5
Liaoning	2566	38187	17001	4505	43520	148064	24909.5
Jilin	2031	23633	12379	2393	26910	191124	11726.8
Heilongjiang	1715	35084	12686	3263	37510	452645	13612.7
Shanghai	424	13144	9645	1960	24280	8239	38155.3
Jiangsu	2419	66812	32304	7043	80700	106742	99631.5
Zhejiang	3306	54865	32340	8359	58500	105397	62351.7
Anhui	1376	48342	16961	3261	63660	140126	37114
Fujian	1830	26579	17633	3842	39730	124016	42395
Jiangxi	1408	38260	14487	3556	46660	166894	24757.5
Shandong	5074	92518	47264	10045	100700	157126	71067.5
Henan	1802	98381	40917	7241	96400	165536	54259.2
Hubei	1642	58901	19259	5347	59270	185888	45828.3
Hunan	2650	74967	28460	7327	69180	211855	39752.1
Guangdong	4832	71311	46665	9646	115210	179813	107671
Guangxi	1935	47294	19250	2821	49600	237558	21237.1
Hainan	320	6224	2724	483	9450	35354	5308.93
Chongqing	3067	44154	18018	2795	31240	82269	23605.8
Sichuan	7004	102893	56168	7003	83750	484056	46615.8
Guizhou	1282	39459	13980	2071	36230	176152	16769.3
Yunnan	1729	46551	16344	2333	48580	383194	23223.8
Tibet	183	2926	2158	274	3510	1202072	1697.82
Shaanxi	2069	41026	15897	4904	38760	205795	25793.2
Gansu	1604	43317	14458	2432	26470	404091	8718.3
Qinghai	401	7386	3376	629	6080	717481	2965.95
Ningxia	349	7460	2932	875	6950	51954	3748.48
Xinjiang	1195	29726	9921	1792	25230	1664897	13597.1
2018
Region	The number of TCM medical institutions(number)	The number of TCM beds(number)	Practitioners (assistants) of TCM(people)	Chinese pharmacists(people)	Resident population (per 1,000 people)	Geographic area (square kilometers)	Gross Domestic Product (RMB 100 million)
Beijing	959	26280	19670	5389	21540	16411	30320
Tianjin	345	10920	8975	2121	15600	11917	18809.6
Hebei	4009	60098	34088	5151	75560	188434	36010.3
Shanxi	3046	26982	16587	3033	37180	156711	16818.1
Inner Mongolia	2863	35033	15554	4379	25340	1145121	17289.2
Liaoning	2469	37601	15998	4435	43590	148064	25315.3
Jilin	2061	22346	12090	2405	27040	191124	15074.6
Heilongjiang	1628	33032	11803	3276	37730	452645	16361.6
Shanghai	356	12923	8952	1940	24240	8239	32679.9
Jiangsu	1987	62369	29070	6658	80510	106742	92595.4
Zhejiang	2974	51777	28858	8082	57370	105397	56197.2
Anhui	1139	44073	15199	3178	63240	140126	30006.8
Fujian	1660	25647	16100	3715	39410	124016	35804
Jiangxi	1286	35487	13066	3622	46480	166894	21984.8
Shandong	4374	86010	42924	9607	100470	157126	76469.7
Henan	1760	89512	37872	7222	96050	165536	48055.9
Hubei	1573	58243	18586	5418	59170	185888	39366.6
Hunan	2334	71678	27299	7470	68990	211855	36425.8
Guangdong	4252	67228	43240	9531	113460	179813	97277.8
Guangxi	1732	43200	17042	2701	49260	237558	20352.5
Hainan	268	5348	2334	460	9340	35354	4832.05
Chongqing	2706	39555	16578	2675	31020	82269	20363.2
Sichuan	6327	93041	51816	6769	83410	484056	40678.1
Guizhou	1145	34670	12086	1984	36000	176152	14806.5
Yunnan	1619	40978	13654	2239	48300	383194	17881.1
Tibet	168	2681	2168	257	3440	1202072	1477.63
Shaanxi	1904	39352	14872	4720	38640	205795	24438.3
Gansu	1929	38147	14267	2358	26370	404091	8246.07
Qinghai	367	7107	3077	611	6030	717481	2865.23
Ningxia	332	6791	2771	843	6880	51954	3705.18
Xinjiang	1166	26128	8858	1664	24870	1664897	12199.1
2017
Region	The number of TCM medical institutions(number)	The number of TCM beds(number)	Practitioners (assistants) of TCM(people)	Chinese pharmacists(people)	Resident population (per 1,000 people)	Geographic area (square kilometers)	Gross Domestic Product (RMB 100 million)
Beijing	948	26285	18289	5261	21710	16411	28014.9
Tianjin	323	10604	8394	2027	15570	11917	18549.2
Hebei	3098	53675	29926	4495	75200	188434	34016.3
Shanxi	2963	25457	15639	2932	37020	156711	15528.4
Inner Mongolia	2633	30802	14593	4302	25290	1145121	16096.2
Liaoning	2212	34484	14669	4365	43690	148064	23409.2
Jilin	1699	19657	10320	2232	27170	191124	14944.5
Heilongjiang	1503	30684	11311	3248	37890	452645	15902.7
Shanghai	348	12167	8038	1951	24180	8239	30633
Jiangsu	1557	58814	26099	6297	80290	106742	85869.8
Zhejiang	2677	47962	27189	7778	56570	105397	51768.3
Anhui	916	40459	13743	3083	62550	140126	27018
Fujian	1510	24638	14739	3748	39110	124016	32182.1
Jiangxi	1224	33143	12201	3676	46220	166894	20006.3
Shandong	3427	81239	37701	9629	100060	157126	72634.1
Henan	1661	78016	35220	7031	95590	165536	44552.8
Hubei	1428	55023	17848	5492	59020	185888	35478.1
Hunan	2175	66321	24556	7511	68600	211855	33903
Guangdong	3835	62467	39557	9317	111690	179813	89705.2
Guangxi	1580	38752	15528	2564	48850	237558	18523.3
Hainan	232	5245	2159	480	9260	35354	4462.54
Chongqing	2289	33602	14672	2425	30750	82269	19424.7
Sichuan	5931	86064	49277	6513	83020	484056	36980.2
Guizhou	1054	31856	10777	1908	35800	176152	13540.8
Yunnan	1537	37938	12325	2070	48010	383194	16376.3
Tibet	149	2193	1580	249	3370	1202072	1310.92
Shaanxi	1740	35459	14016	4593	38350	205795	21898.8
Gansu	1850	33235	13149	2188	26260	404091	7459.9
Qinghai	337	7033	2754	483	5980	717481	2624.83
Ningxia	296	6578	2496	788	6820	51954	3443.56
Xinjiang	1111	25673	8282	1666	24450	1664897	10882
2016
Region	The number of TCM medical institutions(number)	The number of TCM beds(number)	Practitioners (assistants) of TCM(people)	Chinese pharmacists(people)	Resident population (per 1,000 people)	Geographic area (square kilometers)	Gross Domestic Product (RMB 100 million)
Beijing	921	24355	17010	5161	21730	16411	25669.1
Tianjin	307	10303	7341	1820	15620	11917	17885.4
Hebei	2412	47220	26831	4112	74700	188434	32070.5
Shanxi	2779	23583	14625	2868	36820	156711	13050.4
Inner Mongolia	2519	25768	13367	4093	25200	1145121	18128.1
Liaoning	2073	30496	12906	4046	43780	148064	22246.9
Jilin	1629	19333	9671	2219	27330	191124	14776.8
Heilongjiang	1313	27343	10409	3122	37990	452645	15386.1
Shanghai	319	11661	7822	1813	24200	8239	28178.7
Jiangsu	1452	55348	24122	6015	79990	106742	77388.3
Zhejiang	2432	43790	24687	7532	55900	105397	47251.4
Anhui	758	35830	12479	3053	61960	140126	24407.6
Fujian	1468	22720	13785	3700	38740	124016	28810.6
Jiangxi	1182	29472	11466	3768	45920	166894	18499
Shandong	2645	72686	32203	8555	99470	157126	68024.5
Henan	1470	71850	31685	6820	95320	165536	40471.8
Hubei	1399	50767	16896	5593	58850	185888	32665.4
Hunan	2061	61557	22449	7801	68220	211855	31551.4
Guangdong	3398	57942	36079	9300	109990	179813	80854.9
Guangxi	1532	36383	14191	2566	48380	237558	18317.6
Hainan	218	4878	1957	466	9170	35354	4053.2
Chongqing	2162	29341	13742	2423	30480	82269	17740.6
Sichuan	5536	77824	46594	6439	82620	484056	32934.5
Guizhou	910	28730	9338	1846	35550	176152	11776.7
Yunnan	1437	34116	11002	1980	47710	383194	14788.4
Tibet	117	1879	1298	204	3310	1202072	1151.41
Shaanxi	1677	33065	12593	4355	38130	205795	19399.6
Gansu	1731	29744	12619	2092	26100	404091	7200.37
Qinghai	285	6402	2499	480	5930	717481	2572.49
Ningxia	274	5751	2176	699	6750	51954	3168.59
Xinjiang	1111	23410	7748	1681	23980	1664897	9649.7
